# Supplementary material for: Cell-Based Models of ‘Cytokine Release Syndrome’ Endorse CD40L and Granulocyte–Macrophage Colony-Stimulating Factor Knockout in Chimeric Antigen Receptor T Cells as Mitigation Strategy
Source: Cells. 2023 Nov 6;12(21):2581. doi: 10.3390/cells12212581 (PMC10649043; doi:10.3390/cells12212581)
Supplement: Supplementary file 1 [file cells-12-02581-s001.zip › Supplementary_Tables.xlsx]

## Sheet: Table S1 – CAST CD40L single KO
CAST-Seq category*	Chr.	Start	End	CAST-Seq hits	Reads	Overlap**	Genomic location	bp to TSS	Closest element	Genes within 100 kb	Score gRNA1	Putative target sequence gRNA1***	Score gRNA2	Putative target sequence gRNA2****
ON	chrX	136641013	136671353	12407	2856343	2	Promoter (<=1kb)	0	CD40LG	VGLL1 (136532215:136556807); ARHGEF6 (136665547:136780932); CD40LG (136648193:136660390)	20.5	aaagtgctgacccaatcatcTGg	20.5	agtccagtggccgcagatcgGGg
NBS	chr11	511898	512399	15	4607	2	Distal Intergenic	55799	MIR210	LRRC56 (537527:554912); LMNTD2 (554850:560738); HRAS (532242:537287); ANO9 (417933:442011); MIR210 (568089:568198); PHRF1 (576470:612222); SIGIRR (405716:417455); RNH1 (494512:507300); RASSF7 (560404:564025); PTDSS2 (448268:491399)	5.5	aCag-gctgGTc+caatc-tcTTg	8.5	agGccag-ggcAg+cagat++cgAGg
LD	chrX	136634675	136636696	14	5965	2	Promoter (2-3kb)	-2839	LINC00892	VGLL1 (136532215:136556807); ARHGEF6 (136665547:136780932); CD40LG (136648193:136660390)	4.5	aaaTtAAtg--cTaatc-tcAGg	4.5	TTtccag-ggccAcaTCtAgGTg
NBS	chrX	136796147	136796653	12	3199	2	Distal Intergenic	-15215	ARHGEF6	RBMX (136848004:136880764); ARHGEF6 (136665547:136780932)	3.5	aaTgtCc+tgacc---tcCtcTAT	1.5	Tgtcca-tgAccTcC--tcTATg
NBS	chr10	13051028	13051541	11	5349	2	Intron	48111	CCDC3	OPTN (13099449:13138308); CCDC3 (12896625:13099652)	3.5	aaagC-ct----caatcTtcCTg	3.5	CCtGcag-ggccTAGgGtcgTGg
NBS	chr16	48934772	48935276	10	7954	2	Distal Intergenic	311357	LOC105371240		4	aaagAActgGGcTTatcat---g	1.5	TgtccT-tAAAcAcaAatcCTGg
LD	chrX	136728396	136728899	10	6935	2	Intron	52033	ARHGEF6	ARHGEF6 (136665547:136780932); CD40LG (136648193:136660390)	6.5	aaa-tgctAaTc---tcatcTGg	2.5	agAc-agGg+gcc-cagatATT+Ag
LD	chrX	136694727	136695229	8	4403	2	Intron	85703	ARHGEF6	ARHGEF6 (136665547:136780932); CD40LG (136648193:136660390)	4.5	Taag-gctg+aTccCTtc-tcAGg	1.5	agtTcaC---cTgAaCatcACAg
NBS	chr4	22158013	22158525	7	4603	2	Intron	-209241	KCNIP4		4.5	aaagAActga---aatc++atcAAA	0.5	agtTAa-tggGTgcagCAcACCA
LD	chrX	136678221	136679188	7	2788	2	Intron	101744	ARHGEF6	ARHGEF6 (136665547:136780932); CD40LG (136648193:136660390)	5.5	aaag-gAtCaAAAaatcCtcCAg	3.5	CCtccagtgTccAAaTatTgTCC
NBS	chr1	150830894	150831401	7	2338	2	Intron	45307	ARNT	CTSK (150796208:150808260); CTSS (150730188:150765792); ARNT (150809713:150876708); SETDB1 (150926263:150964744)	3.5	aaGTtgct+gaccT--tTatAAAg	2	aTt--agtggcATcaCCtAg-Gg
NBS	chr13	60220400	60220902	6	4237	2	Distal Intergenic	-56472	DIAPH3	DIAPH3 (59665583:60163987)	3	aaaAt-ctgacTca+aAc++aAc-Ag	1.5	aCtc-agAACccA+cag+atAgTGg
NBS	chr10	69549087	69549590	3	3896	2	Distal Intergenic	-23316	LOC101929021	FAM241B (69630247:69633596); TSPAN15 (69451465:69507666); NEUROG3 (69571698:69573238)	3.5	aCagt--tgaAT+caa+tcCtcAGg	3.5	a-tccC-tgCcc-cagaCcCAGg
NBS	chr4	146742335	146742835	3	637	2	Intron	203047	TTC29	TTC29 (146706638:146945882)	2.5	TCagtg-tAaAcTaatcTtcCTT	0.5	agGA-agtggGTg-agGGAgAGg
NBS	chr7	134262204	134262704	2	1802	2	Intron	134905	LRGUK	LRGUK (134127299:134264591); SLC35B4 (134289332:134316930)	5.5	aaaCtgctTCcATaaGca++tcCGg	2.5	aTCc+cagtgAGAAcag+atTgGAg
*ON=On-target; NBS= Natural Break Site; LD=Large deletion (within 100 kb of ON)
**Number of samples in which the site was significantly detected (out of 2).
***Best alignment for sgRNA1 AAAGTGCTGACCCAATCATCNRG. Capital letters indicate mismatches, "+" insertions, "-" deletions.
****Best alignment for sgRNA2 AGTCCAGTGGCCGCAGATCGNRG. Capital letters indicate mismatches, "+" insertions, "-" deletions.

## Sheet: Table S2 – CAST CSF2 single KO
CAST-Seq category*	Chr.	Start	End	CAST-Seq hits	Reads	Overlap**	Genomic location	bp to TSS	Closest element	Genes within 100 kb	Score gRNA1	Putative target sequence gRNA1***	Score gRNA2	Putative target sequence gRNA2****
ON	chr5	132058987	132094045	12082	2398490	2	Promoter (<=1kb)	0	CSF2	CSF2 (132073789:132076170); ACSL6 (131949973:132012243); IL3 (132060529:132063204)	20.5	acagctccaggcgggtctgtAGg	20.5	caagggccccttgaccatgaTGg
NBS	chr11	77199541	77200072	195	324	2	Exon	71295	MYO7A	GDPD4 (77216558:77301687); MYO7A (77128246:77215241); OMP (77102840:77103331); CAPN5 (77066961:77126155)	2.5	CcaAcCccGg+gAgTgGctgCTGg	3.5	cCGgAgcccct---cTaGgaAGg
NBS	chr3	182711432	182711955	111	145	2	Distal Intergenic	67218	LINC02031	ATP11B (182793503:182921629)	4.5	aGagctc-aggcAgTAAtgCTCg	4.5	cTaATgccAct++tgaGc-tgaCAg
NBS	chr19	41585218	41585744	39	46	2	3' UTR	-122841	CEACAM5	CEACAM7 (41673303:41706976); CEACAM4 (41618971:41627074); CEACAM21 (41549518:41586844)	3.5	aca-c-ccaggGgCCtctgACCC	5.5	caGgggccTct-gaccCt-aTCC
LD	chr5	132097409	132103544	27	6621	2	Distal Intergenic	23620	CSF2	CSF2 (132073789:132076170); ACSL6 (131949973:132012243); IL3 (132060529:132063204); P4HA2 (132191838:132295315)	2.5	aGag+ctc-agg+cAggGctAACTg	3.5	Gaag+ggcccc---acc-tAaGTg
NBS	chr2	142936767	142937274	11	10275	2	Intron	59110	KYNU	KYNU (142877657:143055833)	2.5	CTGgGtGcaggTggg-ctg-AGg	2.5	AaaTggcATcAGCaccaAgTGAg
NBS	chr5	132240614	132241116	6	1907	2	Intron	54155	P4HA2	SLC22A4 (132294394:132344190); PDLIM4 (132257696:132273454); P4HA2 (132191838:132295315)	3.5	acagctcAaTgTgTTt-tg+tTAC	1.5	ca+agggc---tt--ccatgTACC
NBS	chr7	100265857	100266357	4	3978	2	Intron	5861	CASTOR3P	STAG3 (100177563:100221488); GPC2 (100169606:100177381); PILRB (100352176:100367733); CASTOR3P (100200653:100272232); SPDYE3 (100307702:100322196); PVRIG (100218241:100221490); GAL3ST4 (100159244:100168617)	4.5	aAagA+tTcaggc+gggAGtgGTGg	3.5	ca+aAgAcATct-gaTcaAgaAAg
NBS	chr20	20229700	20230200	3	749	2	Intron	177186	CFAP61	CFAP61 (20052514:20360698)	1.5	acTTGtTcTgATgggtctCtTCC	3.5	GaagAgAcccAt++gaAcaAg+aAAg
*ON=On-target; NBS= Natural Break Site; LD=Large deletion (within 100 kb of ON)
**Number of samples in which the site was detected (out of 2).
***Best alignment for sgRNA ACAGCTCCAGGCGGGTCTGTNRG. Capital letters indicate mismatches, "+" insertions, "-" deletions.
****Best alignment for sgRNA CAAGGGCCCCTTGACCATGANRG. Capital letters indicate mismatches, "+" insertions, "-" deletions.

## Sheet: Table S3 – CAST CD40L double KO
CAST-Seq category*	Chr.	Start	End	CAST-Seq hits	Reads	Overlap**	Genomic location	bp to TSS	Closest element	Genes within 100 kb	Score gRNA1	Putative target sequence gRNA1***	Score gRNA2	Putative target sequence gRNA2****
ON	chrX	136640140	136658990	9968	2433444	2	Promoter (<=1kb)	0	CD40LG	VGLL1 (136532215:136556807); ARHGEF6 (136665547:136780932); CD40LG (136648193:136660390)	20.5	aaagtgctgacccaatcatcTGg	20.5	aaagtgctgacccaatcatcTGg
ON (CSF2)	chr5	132072513	132076800	1028	363643	2	Promoter (<=1kb)	0	CSF2	CSF2 (132073789:132076170); ACSL6 (131949973:132012243); IL3 (132060529:132063204)	4	GTagtg+ctgGcc--atcat--Gg	4.5	GTagtg+ctgGcc--atcat--Gg
LD	chrX	136668525	136676289	61	20975	2	Exon	104643	ARHGEF6	ARHGEF6 (136665547:136780932); CD40LG (136648193:136660390)	5.5	aTGgtgGtgCcccT-tcatGGAg	3.5	aTGgtgGtgCcccT-tcatGGAg
LD	chrX	136623920	136624550	23	4835	2	Distal Intergenic	-14985	LINC00892	VGLL1 (136532215:136556807); ARHGEF6 (136665547:136780932); CD40LG (136648193:136660390)	2.5	aa---gcAg-cccTatACtcAGg	3.5	aa---gcAg-cccTatACtcAGg
LD	chrX	136603402	136603910	22	11444	2	Distal Intergenic	-35625	LINC00892	HTATSF1 (136497079:136512346); VGLL1 (136532215:136556807); ARHGEF6 (136665547:136780932); CD40LG (136648193:136660390)	2.5	aGagtCTtCTcc+caatc-tcACT	2.5	aGagtCTtCTcc+caatc-tcACT
NBS	chr11	123795913	123796421	21	13914	2	Distal Intergenic	9928	OR6M1	TMEM225 (123882920:123885670); OR6X1 (123753488:123754545); OR6M1 (123805335:123806387); ZNF202 (123723914:123741675)	5.5	GaagtAGtgGccca--caAcCAg	5.5	GaagtAGtgGccca--caAcCAg
LD	chrX	136631688	136632193	21	4391	2	Distal Intergenic	-7342	LINC00892	VGLL1 (136532215:136556807); ARHGEF6 (136665547:136780932); CD40LG (136648193:136660390)	6.5	aaaAtg-tAaccTaatAa-cAGg	1.5	aaaAtg-tAaccTaatAa-cAGg
NBS	chr14	91254176	91254685	20	5983	2	Promoter (<=1kb)	-251	GPR68	CCDC88C (91271323:91417844); DGLUCY (91060333:91225632); GPR68 (91232532:91253925)	2.5	aTagtCcCAGcccG+atc+atTGAg	3.5	aTagtCcCAGcccG+atc+atTGAg
NBS	chr6	43375649	43376161	16	5401	2	Intron	5623	LOC105375065	SLC22A7 (43295694:43305538); ZNF318 (43307134:43369647); CRIP3 (43299710:43308797); DLK2 (43450352:43456632); TTBK1 (43243481:43288258); ABCC10 (43427366:43450427)	5.5	aaagtgctg+++++acc+cCat-aCcCGg	2.5	aaagtgctg+++++acc+cCat-aCcCGg
NBS	chr4	173339063	173339780	16	4120	2	Distal Intergenic	-4631	HMGB2	SAP30-DT (173349543:173370721); SCRG1 (173384701:173406380); HMGB2 (173331695:173335125); GALNT7 (173168811:173323967); SAP30 (173369969:173377532)	3.5	aGagtCTtg-cTcTGtcaCcCAg	6.5	aGagtCTtg-cTcTGtcaCcCAg
NBS	chr6	144673707	144674211	16	2751	2	Intron	388372	UTRN	UTRN (144285701:144853034)	3.5	aaTCtgctgTT--aatcTtATAg	3.5	aaTCtgctgTT--aatcTtATAg
NBS	chr1	65983654	65984162	13	6034	2	Intron	191140	PDE4B	PDE4B (65792514:66374579)	2.5	GaGgtTcAgacTGTatTatcAAA	0.5	GaGgtTcAgacTGTatTatcAAA
NBS	chr6	5063435	5063947	12	13887	2	Distal Intergenic	59661	LYRM4-AS1	RPP40 (4994732:5004063); LYRM4 (5102593:5260939); PPP1R3G (5084581:5089487)	3.5	aCagt+gGGgaGcca-tcTCcCGg	4.5	aCagt+gGGgaGcca-tcTCcCGg
NBS	chr8	133348296	133348807	12	8357	2	Distal Intergenic	-46274	NDRG1	NDRG1 (133237171:133302022)	4.5	aaGgGgctgaGTc--tca-cTGg	6.5	aaGgGgctgaGTc--tca-cTGg
NBS	chr2	1914459	1914964	12	7530	2	Intron	416700	MYT1L	MYT1L (1789113:2331664)	3.5	aCagC-ctgCcc++cTatc-tcTGg	4.5	aCagC-ctgCcc++cTatc-tcTGg
NBS	chr8	128688567	128689193	11	7146	2	Intron	276808	LINC00976		2.5	CCTgtActgaccTG-tcaCcCTg	5.5	CCTgtActgaccTG-tcaCcCTg
NBS	chr2	65536271	65536772	11	1928	2	Intron	99560	LINC02934	NA (65436711:66200373)	5.5	TTTTtgctg-cccaGtcCtcCAg	3.5	TTTTtgctg-cccaGtcCtcCAg
NBS	chr15	32961001	32961505	9	3895	2	Intron	233209	FMN1	FMN1 (32765545:33194733)	2	aa--tgcGg---caatc-tc-Ag	5.5	aa--tgcGg---caatc-tc-Ag
NBS	chr9	70334558	70335059	8	3660	2	Intron	75580	SMC5	SMC5 (70258978:70354873); KLF9 (70384597:70414624)	1.5	aaag+tgcCCaAccTGAcTt++cTGg	3	aaag+tgcCCaAccTGAcTt++cTGg
NBS	chr10	44520402	44520906	6	9281	2	Distal Intergenic	-133909	CXCL12		5	GGagtgc++tgGcAcaatc-tc-Ag	6.5	GGagtgc++tgGcAcaatc-tc-Ag
NBS	chr17	43393794	43394303	6	2229	2	Distal Intergenic	-4568	LINC00910	CCDC200 (43216941:43305397); DHX8 (43483865:43610338); ARL4D (43398993:43401137)	4.5	aaaAtAc--accc--tcTtcAAg	3.5	aaaAtAc--accc--tcTtcAAg
NBS	chr11	3296967	3297472	6	1938	2	Distal Intergenic	-64550	MRGPRE	MRGPRE (3225035:3232386); MRGPRG (3217944:3218813); ZNF195 (3339261:3379222)	2.5	CaCCtgct++gaccTaa+tcaCcTTT	3.5	CaCCtgct++gaccTaa+tcaCcTTT
NBS	chr6	90240346	90240851	6	1724	2	Intron	55992	BACH2	BACH2 (89926528:90296908)	6.5	aaaAtgAtgaccca+++aAAatcAAC	2.5	aaaAtgAtgaccca+++aAAatcAAC
NBS	chr11	128007263	128007766	5	5703	2	Distal Intergenic	-87992	LINC02725		6.5	aaaAtgctga+++cTcaaAAaCcAGg	1.5	aaaAtgctga+++cTcaaAAaCcAGg
NBS	chr6	167037401	167037910	5	4320	2	Intron	38084	CEP43	CEP43 (166999317:167094789); CCR6 (167111807:167139696); RNASET2 (166929504:166957191)	4.5	TaagtCctTGcccTTtc-tcTTg	1.5	TaagtCctTGcccTTtc-tcTTg
NBS	chr6	28318634	28319137	5	4122	2	Distal Intergenic	-30810	ZKSCAN3	NKAPL (28259320:28260958); ZKSCAN4 (28241697:28252269); ZSCAN31 (28324693:28356271); ZSCAN26 (28267010:28278224); ZSCAN9 (28224886:28233482); ZKSCAN3 (28349947:28369172); PGBD1 (28281572:28302549); ZSCAN12 (28378955:28399734)	6	aaagtgctgGG---atTatc-Gg	3.5	aaagtgctgGG---atTatc-Gg
NBS	chr4	26324933	26325436	5	3043	2	Intron	161478	RBPJ	RBPJ (26163455:26435131)	2	aaagAg+ctgTcAGTa++tcat--Ag	1.5	aaagAg+ctgTcAGTa++tcat--Ag
LD (CSF2)	chr5	132081110	132081611	4	4098	2	Distal Intergenic	7321	CSF2	CSF2 (132073789:132076170); ACSL6 (131949973:132012243); IL3 (132060529:132063204)	4	CaGgtgcAg+accca--cat--Gg	4.5	CaGgtgcAg+accca--cat--Gg
NBS	chr10	100797566	100798066	4	890	2	Intron	62170	PAX2	PAX2 (100735603:100829941)	3.5	TaTgt-ctgaGGAaa+tca+tcCAg	3.5	TaTgt-ctgaGGAaa+tca+tcCAg
NBS	chr2	44057576	44058076	4	55	2	Distal Intergenic	-61350	LRPPRC	LRPPRC (43886224:43995989)	3.5	aaaCt-ctgacTGa+atGaGTGGg	1.5	aaaCt-ctgacTGa+atGaGTGGg
NBS	chr16	88811577	88812077	2	5128	2	Promoter (<=1kb)	0	APRT	GALNS (88813734:88856970); CTU2 (88706483:88715396); APRT (88809339:88811944); PABPN1L (88863333:88866660); TRAPPC2L (88856220:88862686); CDT1 (88803789:88809258); CBFA2T3 (88874858:88977204); PIEZO1 (88715338:88785220)	2.5	aaGCtgcGgaTccGCtGCtcAAC	8.5	aaGCtgcGgaTccGCtGCtcAAC
*ON=On-target; NBS= Natural Break Site; LD=Large deletion (within 100 kb of ON)
**Number of samples in which the site was significantly detected (out of 2).
***Best alignment for sgRNA1 AAAGTGCTGACCCAATCATCNRG. Capital letters indicate mismatches, "+" insertions, "-" deletions.
****Best alignment for sgRNA2 AGTCCAGTGGCCGCAGATCGNRG. Capital letters indicate mismatches, "+" insertions, "-" deletions.

## Sheet: Table S4 – CAST CSF2 double KO
CAST-Seq category*	Chr.	Start	End	CAST-Seq hits	Reads	Overlap**	Genomic location	bp to TSS	Closest element	Genes within 100 kb	Score gRNA1	Putative target sequence gRNA1***	Score gRNA2	Putative target sequence gRNA2****
ON	chr5	132067311	132081556	12228	1761089	2	Promoter (<=1kb)	0	CSF2	CSF2 (132073789:132076170); ACSL6 (131949973:132012243); IL3 (132060529:132063204)	20.5	acagctccaggcgggtctgtAGg	20.5	caagggccccttgaccatgaTGg
LD	chr5	132052284	132052796	24	7388	2	Distal Intergenic	-7859	IL3	CSF2 (132073789:132076170); ACSL6 (131949973:132012243); IL3 (132060529:132063204)	9.5	acagctc+caggc++gggt+ctgCCAC	4.5	GaaAggcTGct+tgacAa+tgGGAg
ON (CD40L)	chrX	136648008	136649439	341	48836	2	Promoter (<=1kb)	0	CD40LG	VGLL1 (136532215:136556807); ARHGEF6 (136665547:136780932); CD40LG (136648193:136660390)	0.5	Tca-c-ccagATgATtGGgtCAg	3.5	caCTgg+c++cccAtCaGcatgaAAA
NBS	chr11	77199542	77200069	115	151	2	Exon	71296	MYO7A	GDPD4 (77216558:77301687); MYO7A (77128246:77215241); OMP (77102840:77103331); CAPN5 (77066961:77126155)	2.5	CcaAcCccGg+gAgTgGctgCTGg	3.5	cCGgAgcccct---cTaGgaAGg
LD	chr5	132056938	132065355	56	12197	2	Promoter (<=1kb)	0	IL3	CSF2 (132073789:132076170); ACSL6 (131949973:132012243); IL3 (132060529:132063204)	5.5	TcagcCcc++aggTgggGctAGAAg	3.5	caGgggcTG+cttgaccTCTaTTT
NBS	chr3	182711431	182711954	56	66	2	Distal Intergenic	67217	LINC02031	ATP11B (182793503:182921629)	4.5	aGagctc-aggcAgTAAtgCTCg	4.5	cTaATgccAct++tgaGc-tgaCAg
NBS	chr4	84024387	84024892	29	5468	2	Intron	274297	LINC02994		5.5	acaTTtccCACTgggt+ctgtTTg	5.5	caGgggcTcA--g-ccatgaCTg
LD	chr5	132084142	132088986	29	3984	2	Distal Intergenic	10353	CSF2	CSF2 (132073789:132076170); ACSL6 (131949973:132012243); IL3 (132060529:132063204)	4.5	GcagcCccaAgcTCTCctgATGg	5.5	cCagggccTcC--aTcaGgaGAg
NBS	chr7	41054039	41054554	25	6848	2	Distal Intergenic	-34985	LINC01449		0.5	aTagAGcAagAAgggAAGTtAAg	2.5	AaaggAAc++ccAtgacAa++tgaTGA
LD	chr5	132099747	132101693	25	3849	2	Distal Intergenic	25958	CSF2	CSF2 (132073789:132076170); ACSL6 (131949973:132012243); IL3 (132060529:132063204); P4HA2 (132191838:132295315)	3.5	aAGgcAGcaTgcAggCct-tTGg	3.5	ca--ggccTTtGgaAAaAgaGGg
NBS	chr20	11535714	11536219	22	6943	2	Distal Intergenic	151104	LOC107985384		1.5	aTag-tc-aggcAg--ctgATGC	3.5	caaTggTccc++++ttg+accCtAaAAT
NBS	chr14	24129341	24129854	21	4573	2	Intron	-269149	NYNRIN	NEDD8-MDP1 (24213955:24232352); IRF9 (24161053:24166565); TM9SF1 (24189149:24195687); MDP1 (24213943:24216070); FITM1 (24131275:24132849); TSSK4 (24205697:24208362); CHMP4A (24209583:24213869); NEDD8 (24216857:24232367); NRL (24080107:24115014); EMC9 (24138959:24141591); PCK2 (24094053:24110598); RNF31 (24146683:24160660); PSME1 (24136163:24138967); PSME2 (24143362:24147570); DHRS4L1 (23969931:24…	5.5	a-agTt++ccaggcTggtct-tGAA	3.5	caagTgATcctC--ccatTTCGg
LD	chr5	132092209	132095452	20	3513	2	Distal Intergenic	18420	CSF2	CSF2 (132073789:132076170); ACSL6 (131949973:132012243); IL3 (132060529:132063204); P4HA2 (132191838:132295315)	4.5	TcagGGGGTgg-gggtctgtTTg	2.5	caagA-cAc--tgaG+caGgaCAg
NBS	chr1	161492927	161493431	18	3128	2	Distal Intergenic	-11999	FCGR2A	FCGR2A (161505430:161524013); FCGR3A (161541759:161550737); HSPA6 (161524540:161526894); FCGR2C (161505430:161524013)	4.5	acagctc-aggA---tctgGAAC	3.5	caaAgATGccCtCaGca-gaGAg
LD (CD40L)	chrX	136565697	136566200	16	3598	2	Distal Intergenic	14819	MIR934	HTATSF1 (136497079:136512346); VGLL1 (136532215:136556807); BRS3 (136487947:136493780); ARHGEF6 (136665547:136780932); CD40LG (136648193:136660390)	1.5	aTTgTtccTACc+++gTgtctgtGTg	2.5	caag++g+gAAcAtAg+acc-tgaTAg
NBS	chr1	97465270	97465779	13	1575	2	Intron	455270	DPYD	DPYD (97077743:97995000)	2.5	aAaTctc-aTgAgA-tctgATGg	3.5	ca+agggTccctC--ccaCAaCAC
NBS	chr4	184182076	184182582	11	4983	2	Intron	38648	ENPP6	ENPP6 (184088706:184221230)	3.5	aTagAtGcTggGg+gg+tctg-GAg	3.5	caaCATcAc--tgaTcatTaGAg
NBS	chr19	8517819	8518319	11	2715	2	Distal Intergenic	-3652	ZNF414	MYO1F (8520797:8577577); HNRNPM (8444767:8489114); MARCHF2 (8413270:8439017); ADAMTS10 (8580240:8610735); PRAM1 (8490056:8502640); ZNF414 (8509678:8514167)	4.5	TcagctAcTggGgg++gGctg-AAg	0.5	cGagACcAGcCtgGGcaACaCAg
NBS	chr17	18357096	18357597	11	1746	2	Intron	131461	LLGL1	MIEF2 (18260597:18266552); SMCR8 (18315293:18328056); FLII (18244815:18258738); EVPLL (18377778:18389647); SHMT1 (18327860:18363563); TOP3A (18271428:18315007)	5.5	acaATtcca++ggc+gggA+ctgGCAg	1.5	cCag--cc---tgGccat-aGAg
NBS	chr8	31071834	31072338	11	1472	2	Intron	38046	WRN	PURG (30995802:31033715); WRN (31033788:31175916)	3.5	aGagTtccT--cgggATtCtCAg	2.5	caaAggAG--ttg-ccat+gaCAT
NBS	chr15	85683997	85684511	10	2514	2	Exon	303426	AKAP13	AKAP13 (85380571:85749358); KLHL25 (85759326:85794925)	1.5	aATgGGccaggcgg-tAGCtCAC	4	ca-ggCTcTTttTaAcatga-Gg
NBS	chrX	84173039	84173542	10	886	2	Intron	32814	RPS6KA6	RPS6KA6 (84058346:84188199)	2	aAagctccTTgAgg+++g+t+ctgt--g	5	cTTggTcTGcttgacACtga-Ag
NBS	chr14	24260621	24261131	7	2959	2	Exon	-137872	NYNRIN	NEDD8-MDP1 (24213955:24232352); IRF9 (24161053:24166565); TM9SF1 (24189149:24195687); RIPK3 (24336025:24340022); DHRS1 (24290598:24299780); LTB4R (24311450:24318036); MDP1 (24213943:24216070); NOP9 (24299850:24309124); ADCY4 (24318349:24335093); TINF2 (24239643:24242674); CIDEB (24305096:24311430); TSSK4 (24205697:24208362); CHMP4A (24209583:24213869); NEDD8 (24216857:24232367); GMPR2 (24232422:2…	6.5	GcTgctcTaAgGgAgActgtCAg	2.5	cCTgTTcccct-gacACtgaACT
LD	chr5	132105411	132107905	7	1939	2	Distal Intergenic	31622	CSF2	CSF2 (132073789:132076170); ACSL6 (131949973:132012243); IL3 (132060529:132063204); P4HA2 (132191838:132295315)	3	TcagctTAaggAgATtTtg--Gg	3.5	caaAATcTccttAaGc-tgaTAA
NBS	chr2	136939272	136939772	7	1456	2	Intron	173727	THSD7B	THSD7B (136765545:137677718)	3.5	aAagTtG++caTgcCAgtAtgtTAg	2.5	Gaagg-cTTcttg+aAGa-gaCAg
LD (CD40L)	chrX	136642281	136643995	7	1048	2	Promoter (2-3kb)	2746	LINC00892	VGLL1 (136532215:136556807); ARHGEF6 (136665547:136780932); CD40LG (136648193:136660390)	2.5	TcagTtccaTTTgTTtAtTtTGg	2	AaaTggAAc--tgaccCAga-Gg
NBS	chr9	116234882	116235384	6	7923	2	Exon	81091	PAPPA	PAPPA (116153791:116402321)	3.5	acagctGAaTTTggg-ctCCAGg	3	ca-gggcTG-ttCaAcatCa-Gg
NBS	chr3	13787873	13788381	5	4123	2	Distal Intergenic	91690	WNT7A	WNT7A (13816258:13880121)	4.5	a-agct++cc+aggAggg-ctg-GAg	5.5	caGggCccccGtg+aGc-tAaGGg
NBS	chr16	8677546	8678050	5	3142	2	Promoter (2-3kb)	2950	ABAT	ABAT (8674596:8784575); TMEM114 (8537605:8590193); METTL22 (8621683:8649654)	4.5	CTagctG-aggcgggtG-gATGg	5.5	cCagggcAcAt+tgGcAatgTCTg
NBS	chr1	234775181	234775682	5	515	2	Distal Intergenic	-15125	LINC02961		5.5	acaAA-cAaggcTggtctCtG+Ag	4	caaCTTccccttg--ca-ga--g
NBS	chr12	19029534	19030036	5	376	2	Distal Intergenic	-99697	PLEKHA5	PLEKHA5 (19129752:19376400)	3.5	a-ag-tccaggA---tctCtGAg	3	caGAAgTTccttg-cca-ga-Ag
NBS	chr3	197423089	197423590	4	1500	2	Intron	83396	LINC02012	BDH1 (197509783:197573323)	4.5	acagTGccaTTTgTCtc+tgtTGg	3.5	ca-gTgccATttgTc+cCtgTTGg
NBS	chrX	63305830	63306331	4	1064	2	Intron	254733	LOC105377212	SPIN4 (63347228:63351344)	2.5	CcTgctccTgAATgAtcATtGGg	1.5	Taa---cccAAtgaTcatTCAGg
NBS	chr9	137058349	137058855	4	1056	2	Intron	-4288	ENTPD2	MAN1B1-DT (137084946:137086817); MAN1B1 (137086985:137109183); ABCA2 (137007234:137028922); FUT7 (137030174:137033010); PAXX (136992422:136993984); GRIN1 (137139154:137168756); DPP7 (137110546:137115177); LCNL1 (136981904:136986410); LINC02908 (137027464:137037957); NPDC1 (137039463:137046179); PTGDS (136975092:136981742); SAPCD2 (137062127:137070557); CLIC3 (136994635:136996803); UAP1L1 (1370775…	3.5	TcagTtcca--cgggAcAAtTGA	5.5	caCggTATc-ttgacAatgaGAC
NBS	chr1	198984654	198985154	3	420	2	Exon	11275			4.5	aAagc+tTcaTgTgTgCctgtGAT	1.5	caCAggcAc----ac-atgaATg
NBS	chr3	54452565	54453066	2	3937	2	Intron	330018	CACNA2D3	CACNA2D3 (54122547:55074557)	1.5	CTGgctTcTggTggTt+ctgGCTg	5.5	caagC-cTccAGAaccatgaAAT
*ON=On-target; NBS= Natural Break Site; LD=Large deletion (within 100 kb of ON)
**Number of samples in which the site was detected (out of 2).
***Best alignment for sgRNA ACAGCTCCAGGCGGGTCTGTNRG. Capital letters indicate mismatches, "+" insertions, "-" deletions.
****Best alignment for sgRNA CAAGGGCCCCTTGACCATGANRG. Capital letters indicate mismatches, "+" insertions, "-" deletions.
